# Supplementary material for: Rheumatoid arthritis and hypothyroidism: a bidirectional Mendelian randomization study
Source: Front Immunol. 2023 Aug 2;14:1146261. doi: 10.3389/fimmu.2023.1146261 (PMC10433205; doi:10.3389/fimmu.2023.1146261)
Supplement: Supplementary file 2 [file Table_1.xlsx]

## Sheet: Supplementary Table 1
Supplementary Table 1. Detailed information of instrumental variables used in MR analyses
Instrumental variables used in the discovery samples
Exposure	Outcome	SNP	Effect_allele	Other_allele	Beta	SE	Samplesize	P-value
RA (Okada Y et al.)	hypothyroidism	rs10985070	A	C	-0.0833816	0.0147838	58284	1.7e-08
	hypothyroidism	rs12232497	C	T	0.0943107	0.0159805	58284	3.6e-09
	hypothyroidism	rs12539741	T	C	0.157004	0.0231562	58284	1.2e-11
	hypothyroidism	rs17264332	G	A	0.162519	0.0183155	58284	7.1e-19
	hypothyroidism	rs212389	A	G	0.0953102	0.0156395	58284	1.1e-09
	hypothyroidism	rs2240336	T	C	-0.105361	0.0173992	58284	1.4e-09
	hypothyroidism	rs28411352	T	C	0.10436	0.0178679	58284	5.2e-09
	hypothyroidism	rs4239702	C	T	0.139262	0.018434	58284	4.2e-14
	hypothyroidism	rs56339890	T	C	-0.400478	0.0649721	58284	7.1e-10
	hypothyroidism	rs592390	C	T	-0.0953102	0.0161744	58284	3.8e-09
	hypothyroidism	rs61828284	T	C	-0.198451	0.0344874	58284	8.7e-09
	hypothyroidism	rs62395855	T	C	-0.616186	0.0653944	58284	4.4e-21
	hypothyroidism	rs71565347	A	G	-0.462035	0.0714119	58284	9.8e-11
	hypothyroidism	rs73081554	T	C	0.165514	0.0303012	58284	4.7e-08
	hypothyroidism	rs8026898	A	G	0.14842	0.0175177	58284	2.4e-17
	hypothyroidism	rs8133843	A	G	0.0953102	0.0163854	58284	6e-09
	hypothyroidism	rs9603608	C	A	-0.10436	0.0160349	58284	7.6e-11
	hypothyroidism	rs9653442	T	C	-0.105361	0.0151553	58284	3.6e-12
RA (Okada Y et al.)	secondary hypothyroidism	rs10790268	G	A	0.162519	0.0206268	58284	3.3e-15
	secondary hypothyroidism	rs10985070	A	C	-0.0833816	0.0147838	58284	1.7e-08
	secondary hypothyroidism	rs11574914	A	G	0.122218	0.0165446	58284	1.5e-13
	secondary hypothyroidism	rs12232497	C	T	0.0943107	0.0159805	58284	3.6e-09
	secondary hypothyroidism	rs12539741	T	C	0.157004	0.0231562	58284	1.2e-11
	secondary hypothyroidism	rs17264332	G	A	0.162519	0.0183155	58284	7.1e-19
	secondary hypothyroidism	rs2069235	A	G	0.10436	0.0165683	58284	3e-10
	secondary hypothyroidism	rs212389	A	G	0.0953102	0.0156395	58284	1.1e-09
	secondary hypothyroidism	rs2240336	T	C	-0.105361	0.0173992	58284	1.4e-09
	secondary hypothyroidism	rs28411352	T	C	0.10436	0.0178679	58284	5.2e-09
	secondary hypothyroidism	rs34695944	C	T	0.116534	0.0154378	58284	4.4e-14
	secondary hypothyroidism	rs4239702	C	T	0.139262	0.018434	58284	4.2e-14
	secondary hypothyroidism	rs537544	T	C	-0.116534	0.0179266	58284	8e-11
	secondary hypothyroidism	rs56339890	T	C	-0.400478	0.0649721	58284	7.1e-10
	secondary hypothyroidism	rs592390	C	T	-0.0953102	0.0161744	58284	3.8e-09
	secondary hypothyroidism	rs60733400	A	G	-0.105361	0.017365	58284	1.3e-09
	secondary hypothyroidism	rs61828284	T	C	-0.198451	0.0344874	58284	8.7e-09
	secondary hypothyroidism	rs62395855	T	C	-0.616186	0.0653944	58284	4.4e-21
	secondary hypothyroidism	rs62401699	T	C	-0.235722	0.0414561	58284	1.3e-08
	secondary hypothyroidism	rs71565347	A	G	-0.462035	0.0714119	58284	9.8e-11
	secondary hypothyroidism	rs73081554	T	C	0.165514	0.0303012	58284	4.7e-08
	secondary hypothyroidism	rs7731626	A	G	-0.198451	0.0201766	58284	7.9e-23
	secondary hypothyroidism	rs8026898	A	G	0.14842	0.0175177	58284	2.4e-17
	secondary hypothyroidism	rs8133843	A	G	0.0953102	0.0163854	58284	6e-09
	secondary hypothyroidism	rs9310852	G	A	0.0833816	0.0150777	58284	3.2e-08
	secondary hypothyroidism	rs9603608	C	A	-0.10436	0.0160349	58284	7.6e-11
	secondary hypothyroidism	rs9653442	T	C	-0.105361	0.0151553	58284	3.6e-12
RA (Okada Y et al.)	FT4	rs10790268	G	A	0.162519	0.0206268	58284	3.3e-15
	FT4	rs10985070	A	C	-0.0833816	0.0147838	58284	1.7e-08
	FT4	rs11574914	A	G	0.122218	0.0165446	58284	1.5e-13
	FT4	rs12232497	C	T	0.0943107	0.0159805	58284	3.6e-09
	FT4	rs12539741	T	C	0.157004	0.0231562	58284	1.2e-11
	FT4	rs17264332	G	A	0.162519	0.0183155	58284	7.1e-19
	FT4	rs2069235	A	G	0.10436	0.0165683	58284	3e-10
	FT4	rs212389	A	G	0.0953102	0.0156395	58284	1.1e-09
	FT4	rs2240336	T	C	-0.105361	0.0173992	58284	1.4e-09
	FT4	rs28411352	T	C	0.10436	0.0178679	58284	5.2e-09
	FT4	rs34695944	C	T	0.116534	0.0154378	58284	4.4e-14
	FT4	rs4239702	C	T	0.139262	0.018434	58284	4.2e-14
	FT4	rs537544	T	C	-0.116534	0.0179266	58284	8e-11
	FT4	rs592390	C	T	-0.0953102	0.0161744	58284	3.8e-09
	FT4	rs60733400	A	G	-0.105361	0.017365	58284	1.3e-09
	FT4	rs61828284	T	C	-0.198451	0.0344874	58284	8.7e-09
	FT4	rs62395855	T	C	-0.616186	0.0653944	58284	4.4e-21
	FT4	rs73081554	T	C	0.165514	0.0303012	58284	4.7e-08
	FT4	rs7731626	A	G	-0.198451	0.0201766	58284	7.9e-23
	FT4	rs8026898	A	G	0.14842	0.0175177	58284	2.4e-17
	FT4	rs8133843	A	G	0.0953102	0.0163854	58284	6e-09
	FT4	rs9310852	G	A	0.0833816	0.0150777	58284	3.2e-08
	FT4	rs9603608	C	A	-0.10436	0.0160349	58284	7.6e-11
	FT4	rs9653442	T	C	-0.105361	0.0151553	58284	3.6e-12
RA (Okada Y et al.)	TSH	rs10790268	G	A	0.162519	0.0206268	58284	3.3e-15
	TSH	rs10985070	A	C	-0.0833816	0.0147838	58284	1.7e-08
	TSH	rs11574914	A	G	0.122218	0.0165446	58284	1.5e-13
	TSH	rs12232497	C	T	0.0943107	0.0159805	58284	3.6e-09
	TSH	rs12539741	T	C	0.157004	0.0231562	58284	1.2e-11
	TSH	rs17264332	G	A	0.162519	0.0183155	58284	7.1e-19
	TSH	rs2069235	A	G	0.10436	0.0165683	58284	3e-10
	TSH	rs212389	A	G	0.0953102	0.0156395	58284	1.1e-09
	TSH	rs2240336	T	C	-0.105361	0.0173992	58284	1.4e-09
	TSH	rs28411352	T	C	0.10436	0.0178679	58284	5.2e-09
	TSH	rs34695944	C	T	0.116534	0.0154378	58284	4.4e-14
	TSH	rs4239702	C	T	0.139262	0.018434	58284	4.2e-14
	TSH	rs537544	T	C	-0.116534	0.0179266	58284	8e-11
	TSH	rs592390	C	T	-0.0953102	0.0161744	58284	3.8e-09
	TSH	rs60733400	A	G	-0.105361	0.017365	58284	1.3e-09
	TSH	rs61828284	T	C	-0.198451	0.0344874	58284	8.7e-09
	TSH	rs62395855	T	C	-0.616186	0.0653944	58284	4.4e-21
	TSH	rs73081554	T	C	0.165514	0.0303012	58284	4.7e-08
	TSH	rs7731626	A	G	-0.198451	0.0201766	58284	7.9e-23
	TSH	rs8026898	A	G	0.14842	0.0175177	58284	2.4e-17
	TSH	rs8133843	A	G	0.0953102	0.0163854	58284	6e-09
	TSH	rs9310852	G	A	0.0833816	0.0150777	58284	3.2e-08
	TSH	rs9603608	C	A	-0.10436	0.0160349	58284	7.6e-11
	TSH	rs9653442	T	C	-0.105361	0.0151553	58284	3.6e-12
instrumental variables used in the replication samples
RA (Ishigaki K et al.)	Hypothyroidism(congenital or acquired)	rs10173253	A	G	0.0783	0.0138	97173	1.32e-08
	Hypothyroidism(congenital or acquired)	rs10905284	A	C	-0.0984	0.0149	97173	3.81e-11
	Hypothyroidism(congenital or acquired)	rs10972201	A	G	0.0994	0.0137	97173	4.28e-13
	Hypothyroidism(congenital or acquired)	rs10985070	A	C	-0.0786	0.0131	97173	1.92e-09
	Hypothyroidism(congenital or acquired)	rs11089637	C	T	0.111	0.0175	97173	2.12e-10
	Hypothyroidism(congenital or acquired)	rs113532504	T	C	0.1215	0.0215	97173	1.61e-08
	Hypothyroidism(congenital or acquired)	rs114435492	C	T	-0.5142	0.066	97173	6.65e-15
	Hypothyroidism(congenital or acquired)	rs115284761	C	T	-0.1166	0.021	97173	2.78e-08
	Hypothyroidism(congenital or acquired)	rs116548543	G	T	-0.55	0.0576	97173	1.3e-21
	Hypothyroidism(congenital or acquired)	rs11810143	G	A	0.1148	0.0195	97173	3.63e-09
	Hypothyroidism(congenital or acquired)	rs12137270	T	C	0.0846	0.0151	97173	2.2e-08
	Hypothyroidism(congenital or acquired)	rs12474386	A	G	-0.1	0.0129	97173	1.03e-14
	Hypothyroidism(congenital or acquired)	rs137687	A	G	-0.0893	0.013	97173	7.79e-12
	Hypothyroidism(congenital or acquired)	rs141060638	A	G	0.3739	0.0455	97173	2.12e-16
	Hypothyroidism(congenital or acquired)	rs143384650	C	T	-0.566	0.0535	97173	3.47e-26
	Hypothyroidism(congenital or acquired)	rs146003472	C	T	1.3138	0.0409	97173	1e-200
	Hypothyroidism(congenital or acquired)	rs16903108	C	T	-0.142	0.0212	97173	1.96e-11
	Hypothyroidism(congenital or acquired)	rs1696466	C	T	0.0707	0.0129	97173	3.94e-08
	Hypothyroidism(congenital or acquired)	rs17264332	G	A	0.1684	0.015	97173	4.14e-29
	Hypothyroidism(congenital or acquired)	rs17534670	A	G	-0.0904	0.0127	97173	9.8e-13
	Hypothyroidism(congenital or acquired)	rs2045793	G	A	-0.0971	0.0153	97173	2.37e-10
	Hypothyroidism(congenital or acquired)	rs2240336	T	C	-0.0856	0.0134	97173	1.89e-10
	Hypothyroidism(congenital or acquired)	rs2409780	C	T	0.1076	0.0161	97173	2.23e-11
	Hypothyroidism(congenital or acquired)	rs2451279	G	A	0.0856	0.0134	97173	1.84e-10
	Hypothyroidism(congenital or acquired)	rs34695944	C	T	0.1036	0.0129	97173	1.03e-15
	Hypothyroidism(congenital or acquired)	rs41399051	C	T	-0.7191	0.0578	97173	1.54e-35
	Hypothyroidism(congenital or acquired)	rs4239702	C	T	0.1036	0.0144	97173	5.98e-13
	Hypothyroidism(congenital or acquired)	rs4916340	T	G	0.0836	0.0148	97173	1.52e-08
	Hypothyroidism(congenital or acquired)	rs4938573	T	C	0.1221	0.0165	97173	1.39e-13
	Hypothyroidism(congenital or acquired)	rs5019428	A	G	0.0943	0.0136	97173	4.6e-12
	Hypothyroidism(congenital or acquired)	rs548234	T	C	-0.077	0.0133	97173	7.3e-09
	Hypothyroidism(congenital or acquired)	rs5745271	G	T	0.0749	0.0131	97173	1.14e-08
	Hypothyroidism(congenital or acquired)	rs61550563	C	A	-0.7602	0.0424	97173	7.1e-72
	Hypothyroidism(congenital or acquired)	rs6429207	C	A	-0.1009	0.017	97173	2.76e-09
	Hypothyroidism(congenital or acquired)	rs678347	A	G	-0.0835	0.0141	97173	3.25e-09
	Hypothyroidism(congenital or acquired)	rs7731626	A	G	-0.186	0.0155	97173	4.2e-33
	Hypothyroidism(congenital or acquired)	rs8026898	A	G	0.1375	0.014	97173	9.9e-23
	Hypothyroidism(congenital or acquired)	rs8133843	A	G	0.0851	0.014	97173	1.33e-09
	Hypothyroidism(congenital or acquired)	rs9310852	G	A	0.0791	0.013	97173	1.08e-09
	Hypothyroidism(congenital or acquired)	rs9603608	C	A	-0.1087	0.0137	97173	2.32e-15
	Hypothyroidism(congenital or acquired)	rs998731	T	C	0.0771	0.0137	97173	2e-08
RA (Ishigaki K et al.)	Hypothyroidism(levothyroxin purchases)	rs10173253	A	G	0.0783	0.0138	97173	1.32e-08
	Hypothyroidism(levothyroxin purchases)	rs10905284	A	C	-0.0984	0.0149	97173	3.81e-11
	Hypothyroidism(levothyroxin purchases)	rs10972201	A	G	0.0994	0.0137	97173	4.28e-13
	Hypothyroidism(levothyroxin purchases)	rs10985070	A	C	-0.0786	0.0131	97173	1.92e-09
	Hypothyroidism(levothyroxin purchases)	rs11089637	C	T	0.111	0.0175	97173	2.12e-10
	Hypothyroidism(levothyroxin purchases)	rs113532504	T	C	0.1215	0.0215	97173	1.61e-08
	Hypothyroidism(levothyroxin purchases)	rs114435492	C	T	-0.5142	0.066	97173	6.65e-15
	Hypothyroidism(levothyroxin purchases)	rs115284761	C	T	-0.1166	0.021	97173	2.78e-08
	Hypothyroidism(levothyroxin purchases)	rs116548543	G	T	-0.55	0.0576	97173	1.3e-21
	Hypothyroidism(levothyroxin purchases)	rs11810143	G	A	0.1148	0.0195	97173	3.63e-09
	Hypothyroidism(levothyroxin purchases)	rs12137270	T	C	0.0846	0.0151	97173	2.2e-08
	Hypothyroidism(levothyroxin purchases)	rs12474386	A	G	-0.1	0.0129	97173	1.03e-14
	Hypothyroidism(levothyroxin purchases)	rs137687	A	G	-0.0893	0.013	97173	7.79e-12
	Hypothyroidism(levothyroxin purchases)	rs141060638	A	G	0.3739	0.0455	97173	2.12e-16
	Hypothyroidism(levothyroxin purchases)	rs143384650	C	T	-0.566	0.0535	97173	3.47e-26
	Hypothyroidism(levothyroxin purchases)	rs146003472	C	T	1.3138	0.0409	97173	1e-200
	Hypothyroidism(levothyroxin purchases)	rs16903108	C	T	-0.142	0.0212	97173	1.96e-11
	Hypothyroidism(levothyroxin purchases)	rs1696466	C	T	0.0707	0.0129	97173	3.94e-08
	Hypothyroidism(levothyroxin purchases)	rs17264332	G	A	0.1684	0.015	97173	4.14e-29
	Hypothyroidism(levothyroxin purchases)	rs17534670	A	G	-0.0904	0.0127	97173	9.8e-13
	Hypothyroidism(levothyroxin purchases)	rs2045793	G	A	-0.0971	0.0153	97173	2.37e-10
	Hypothyroidism(levothyroxin purchases)	rs2240336	T	C	-0.0856	0.0134	97173	1.89e-10
	Hypothyroidism(levothyroxin purchases)	rs2409780	C	T	0.1076	0.0161	97173	2.23e-11
	Hypothyroidism(levothyroxin purchases)	rs2451279	G	A	0.0856	0.0134	97173	1.84e-10
	Hypothyroidism(levothyroxin purchases)	rs34673422	C	A	0.7845	0.0465	97173	8.44e-64
	Hypothyroidism(levothyroxin purchases)	rs34695944	C	T	0.1036	0.0129	97173	1.03e-15
	Hypothyroidism(levothyroxin purchases)	rs41399051	C	T	-0.7191	0.0578	97173	1.54e-35
	Hypothyroidism(levothyroxin purchases)	rs4916340	T	G	0.0836	0.0148	97173	1.52e-08
	Hypothyroidism(levothyroxin purchases)	rs4938573	T	C	0.1221	0.0165	97173	1.39e-13
	Hypothyroidism(levothyroxin purchases)	rs5019428	A	G	0.0943	0.0136	97173	4.6e-12
	Hypothyroidism(levothyroxin purchases)	rs548234	T	C	-0.077	0.0133	97173	7.3e-09
	Hypothyroidism(levothyroxin purchases)	rs5745271	G	T	0.0749	0.0131	97173	1.14e-08
	Hypothyroidism(levothyroxin purchases)	rs6429207	C	A	-0.1009	0.017	97173	2.76e-09
	Hypothyroidism(levothyroxin purchases)	rs678347	A	G	-0.0835	0.0141	97173	3.25e-09
	Hypothyroidism(levothyroxin purchases)	rs7731626	A	G	-0.186	0.0155	97173	4.2e-33
	Hypothyroidism(levothyroxin purchases)	rs8026898	A	G	0.1375	0.014	97173	9.9e-23
	Hypothyroidism(levothyroxin purchases)	rs8133843	A	G	0.0851	0.014	97173	1.33e-09
	Hypothyroidism(levothyroxin purchases)	rs9310852	G	A	0.0791	0.013	97173	1.08e-09
	Hypothyroidism(levothyroxin purchases)	rs9603608	C	A	-0.1087	0.0137	97173	2.32e-15
	Hypothyroidism(levothyroxin purchases)	rs998731	T	C	0.0771	0.0137	97173	2e-08
RA (Ishigaki K et al.)	Hypothyroidism(strict autoimmune)	rs10173253	A	G	0.0783	0.0138	97173	1.32e-08
	Hypothyroidism(strict autoimmune)	rs10905284	A	C	-0.0984	0.0149	97173	3.81e-11
	Hypothyroidism(strict autoimmune)	rs10972201	A	G	0.0994	0.0137	97173	4.28e-13
	Hypothyroidism(strict autoimmune)	rs10985070	A	C	-0.0786	0.0131	97173	1.92e-09
	Hypothyroidism(strict autoimmune)	rs11089637	C	T	0.111	0.0175	97173	2.12e-10
	Hypothyroidism(strict autoimmune)	rs113532504	T	C	0.1215	0.0215	97173	1.61e-08
	Hypothyroidism(strict autoimmune)	rs114435492	C	T	-0.5142	0.066	97173	6.65e-15
	Hypothyroidism(strict autoimmune)	rs115284761	C	T	-0.1166	0.021	97173	2.78e-08
	Hypothyroidism(strict autoimmune)	rs116548543	G	T	-0.55	0.0576	97173	1.3e-21
	Hypothyroidism(strict autoimmune)	rs11810143	G	A	0.1148	0.0195	97173	3.63e-09
	Hypothyroidism(strict autoimmune)	rs12137270	T	C	0.0846	0.0151	97173	2.2e-08
	Hypothyroidism(strict autoimmune)	rs12474386	A	G	-0.1	0.0129	97173	1.03e-14
	Hypothyroidism(strict autoimmune)	rs137687	A	G	-0.0893	0.013	97173	7.79e-12
	Hypothyroidism(strict autoimmune)	rs141060638	A	G	0.3739	0.0455	97173	2.12e-16
	Hypothyroidism(strict autoimmune)	rs143384650	C	T	-0.566	0.0535	97173	3.47e-26
	Hypothyroidism(strict autoimmune)	rs146003472	C	T	1.3138	0.0409	97173	1e-200
	Hypothyroidism(strict autoimmune)	rs16903108	C	T	-0.142	0.0212	97173	1.96e-11
	Hypothyroidism(strict autoimmune)	rs1696466	C	T	0.0707	0.0129	97173	3.94e-08
	Hypothyroidism(strict autoimmune)	rs17264332	G	A	0.1684	0.015	97173	4.14e-29
	Hypothyroidism(strict autoimmune)	rs17534670	A	G	-0.0904	0.0127	97173	9.8e-13
	Hypothyroidism(strict autoimmune)	rs2045793	G	A	-0.0971	0.0153	97173	2.37e-10
	Hypothyroidism(strict autoimmune)	rs2240336	T	C	-0.0856	0.0134	97173	1.89e-10
	Hypothyroidism(strict autoimmune)	rs2409780	C	T	0.1076	0.0161	97173	2.23e-11
	Hypothyroidism(strict autoimmune)	rs2451279	G	A	0.0856	0.0134	97173	1.84e-10
	Hypothyroidism(strict autoimmune)	rs34695944	C	T	0.1036	0.0129	97173	1.03e-15
	Hypothyroidism(strict autoimmune)	rs41399051	C	T	-0.7191	0.0578	97173	1.54e-35
	Hypothyroidism(strict autoimmune)	rs4916340	T	G	0.0836	0.0148	97173	1.52e-08
	Hypothyroidism(strict autoimmune)	rs4938573	T	C	0.1221	0.0165	97173	1.39e-13
	Hypothyroidism(strict autoimmune)	rs5019428	A	G	0.0943	0.0136	97173	4.6e-12
	Hypothyroidism(strict autoimmune)	rs548234	T	C	-0.077	0.0133	97173	7.3e-09
	Hypothyroidism(strict autoimmune)	rs5745271	G	T	0.0749	0.0131	97173	1.14e-08
	Hypothyroidism(strict autoimmune)	rs6429207	C	A	-0.1009	0.017	97173	2.76e-09
	Hypothyroidism(strict autoimmune)	rs678347	A	G	-0.0835	0.0141	97173	3.25e-09
	Hypothyroidism(strict autoimmune)	rs7731626	A	G	-0.186	0.0155	97173	4.2e-33
	Hypothyroidism(strict autoimmune)	rs8026898	A	G	0.1375	0.014	97173	9.9e-23
	Hypothyroidism(strict autoimmune)	rs8133843	A	G	0.0851	0.014	97173	1.33e-09
	Hypothyroidism(strict autoimmune)	rs9310852	G	A	0.0791	0.013	97173	1.08e-09
	Hypothyroidism(strict autoimmune)	rs9603608	C	A	-0.1087	0.0137	97173	2.32e-15
Notes: RA: rheumatoid arthritis; Beta: Estimate coefficient; P-value: P-value from GWAS ; SE: standard error of coefficient estimate.

## Sheet: Supplementary Table 2
Supplementary Table 2. Detailed information of instrumental variables used in reverse MR analyses
Instrumental variables used in the discovery samples
Exposure	Outcome	SNP	Effect_allele	Other_allele	Beta	SE	Samplesize	P-value
Hypothyroidism	RA (Okada Y et al.)	rs10131490	G	A	-0.0805595	0.01233	289307	6.34e-11
Hypothyroidism		rs1050976	C	T	-0.0778534	0.01093	289307	1.05e-12
Hypothyroidism		rs10815220	G	A	0.0732505	0.01193	289307	8.37e-10
Hypothyroidism		rs10836367	C	T	0.0825012	0.01109	289307	1.06e-13
Hypothyroidism		rs12582330	G	T	0.0916672	0.01205	289307	3.82e-14
Hypothyroidism		rs12981033	G	A	-0.0709591	0.01124	289307	2.81e-10
Hypothyroidism		rs13333582	C	T	0.157858	0.02524	289307	3.91e-10
Hypothyroidism		rs1534430	T	C	-0.0890498	0.01127	289307	2.76e-15
Hypothyroidism		rs1562722	G	A	0.0657877	0.01106	289307	3.56e-09
Hypothyroidism		rs1599796	A	G	0.0925792	0.01346	289307	7.22e-12
Hypothyroidism		rs16903097	G	T	-0.101701	0.01665	289307	1.01e-09
Hypothyroidism		rs1835862	G	A	0.0741794	0.01107	289307	1.6e-11
Hypothyroidism		rs2111485	A	G	-0.0910194	0.0112	289307	4.47e-16
Hypothyroidism		rs214313	G	A	0.0657877	0.01176	289307	2.72e-08
Hypothyroidism		rs2155829	C	T	0.0620354	0.01113	289307	2.13e-08
Hypothyroidism		rs221781	A	G	-0.108142	0.01776	289307	1.14e-09
Hypothyroidism		rs2234167	A	G	0.0916672	0.01553	289307	4.07e-09
Hypothyroidism		rs2254911	T	C	0.118672	0.02039	289307	6.21e-09
Hypothyroidism		rs2421022	G	A	-0.0749391	0.01113	289307	1.68e-11
Hypothyroidism		rs244690	G	A	0.102557	0.01601	289307	1.77e-10
Hypothyroidism		rs28469609	T	C	-0.0799094	0.01232	289307	8.89e-11
Hypothyroidism		rs2858483	C	A	0.113329	0.01092	289307	3.65e-25
Hypothyroidism		rs34822076	C	T	0.10436	0.01261	289307	1.25e-16
Hypothyroidism		rs479777	C	T	-0.0668879	0.01157	289307	7.28e-09
Hypothyroidism		rs4824117	A	G	0.0657877	0.01148	289307	9.5e-09
Hypothyroidism		rs56249713	C	T	-0.0658193	0.01116	289307	3.78e-09
Hypothyroidism		rs5865	C	T	0.0639133	0.01144	289307	2.84e-08
Hypothyroidism		rs61778693	T	G	-0.075586	0.01286	289307	4.1e-09
Hypothyroidism		rs706779	C	T	-0.0876298	0.01092	289307	1.01e-15
Hypothyroidism		rs7254729	T	C	0.0898407	0.01097	289307	2.42e-16
Hypothyroidism		rs7282047	G	T	-0.0788268	0.01186	289307	2.89e-11
Hypothyroidism		rs744254	G	A	-0.0863207	0.01253	289307	5.44e-12
Hypothyroidism		rs8054578	A	G	0.079735	0.01282	289307	6.05e-10
Hypothyroidism		rs853303	A	G	0.0741794	0.01111	289307	2.2e-11
Hypothyroidism		rs937593	T	C	-0.146993	0.01378	289307	1.52e-26
Hypothyroidism		rs9457245	T	C	0.112435	0.02024	289307	2.8e-08
Hypothyroidism		rs9497965	T	C	0.0806579	0.01106	289307	3.45e-13
Hypothyroidism		rs9507287	C	T	-0.143986	0.01168	289307	6.58e-35
Hypothyroidism		rs9683415	A	G	0.07139	0.01162	289307	9.5e-10
Hypothyroidism		rs970987	C	A	0.0825012	0.01142	289307	3.96e-13
Hypothyroidism		rs9899849	A	G	0.0843411	0.01237	289307	9.83e-12
Secondary hypothyroidism	RA (Okada Y et al.)	rs12984428	A	G	-0.0786104	0.01326	244890	3.04e-09
Secondary hypothyroidism		rs1373740	T	C	0.105261	0.01398	244890	4.1e-14
Secondary hypothyroidism		rs2111485	A	G	-0.091896	0.0133	244890	5.04e-12
Secondary hypothyroidism		rs229541	A	G	0.0916672	0.01298	244890	2.01e-12
Secondary hypothyroidism		rs28157	T	G	-0.081427	0.01413	244890	8.24e-09
Secondary hypothyroidism		rs6908626	T	G	0.159565	0.01632	244890	1.29e-22
Secondary hypothyroidism		rs7254729	T	C	0.0723207	0.01306	244890	3.37e-08
Secondary hypothyroidism		rs7565618	T	C	-0.0870841	0.01314	244890	3.4e-11
Secondary hypothyroidism		rs7655751	T	C	-0.13376	0.01637	244890	2.96e-16
Secondary hypothyroidism		rs926103	T	C	0.0834216	0.0136	244890	7.19e-10
Secondary hypothyroidism		rs9507287	C	T	-0.115748	0.01381	244890	5.33e-17
Secondary hypothyroidism		rs9899849	A	G	0.0962189	0.01466	244890	5.56e-11
FT4	RA (Okada Y et al.)	rs10119187	T	C	0.0497	0.0085	49269	4.11e-09
FT4		rs10739496	T	C	0.0777	0.0068	49269	4.2e-30
FT4		rs10818937	T	C	-0.0475	0.007	49269	1.31e-11
FT4		rs10946313	T	C	0.0455	0.0068	49269	2.28e-11
FT4		rs11039355	T	C	-0.0385	0.007	49269	3.51e-08
FT4		rs17185536	T	C	0.0726	0.0081	49269	1.93e-19
FT4		rs2235544	A	C	0.1387	0.0065	49269	4.2e-101
FT4		rs225014	T	C	0.0535	0.0067	49269	1.83e-15
FT4		rs4149056	T	C	-0.0506	0.0089	49269	1.34e-08
FT4		rs4842131	T	C	-0.1037	0.0075	49269	7.68e-44
FT4		rs56069042	A	G	0.1061	0.0186	49269	1.16e-08
FT4		rs6785807	A	G	-0.059	0.0093	49269	2.47e-10
FT4		rs6855450	T	C	0.1164	0.0115	49269	2.76e-24
FT4		rs72783371	A	C	0.0671	0.0121	49269	2.77e-08
FT4		rs951366	T	C	0.0367	0.0067	49269	4.39e-08
TSH	RA (Okada Y et al.)	rs1042673	A	G	-0.0546	0.0061	54288	3.57e-19
TSH		rs10814915	T	C	0.0421	0.0061	54288	5.06e-12
TSH		rs10917469	A	G	0.1112	0.0085	54288	3.95e-39
TSH		rs10957494	A	G	-0.0402	0.0066	54288	1.1e-09
TSH		rs11255790	T	C	-0.041	0.0066	54288	6.83e-10
TSH		rs1157994	A	G	-0.0904	0.0155	54288	5.28e-09
TSH		rs11654194	A	G	0.0467	0.0061	54288	1.82e-14
TSH		rs11732089	T	C	0.115	0.0076	54288	1.73e-51
TSH		rs1203944	T	C	-0.0509	0.0073	54288	2.42e-12
TSH		rs12284404	A	G	-0.0667	0.0069	54288	2.48e-22
TSH		rs13015993	A	G	0.0818	0.0069	54288	4.52e-32
TSH		rs1663070	T	C	-0.0463	0.007	54288	3.49e-11
TSH		rs17020122	T	C	0.1044	0.0114	54288	5.32e-20
TSH		rs17477923	T	C	0.0826	0.0069	54288	2.57e-33
TSH		rs17767491	A	G	0.0883	0.0065	54288	3.35e-42
TSH		rs2127387	A	G	0.1435	0.0062	54288	1.1e-117
TSH		rs2272642	A	G	0.0442	0.0079	54288	2.1e-08
TSH		rs2439301	A	G	-0.0587	0.0076	54288	8.15e-15
TSH		rs28502438	T	C	0.0338	0.0061	54288	3.7e-08
TSH		rs30227	T	C	-0.0468	0.0063	54288	7.59e-14
TSH		rs334725	A	G	0.1737	0.0147	54288	2.45e-32
TSH		rs398745	A	C	-0.052	0.0062	54288	3.97e-17
TSH		rs4899777	A	G	0.0747	0.0119	54288	2.91e-10
TSH		rs4933466	A	G	0.0395	0.0063	54288	5.13e-10
TSH		rs7329958	T	C	-0.0439	0.0065	54288	1.13e-11
TSH		rs7529705	A	G	0.0531	0.0064	54288	1.39e-16
TSH		rs8015085	A	G	0.0671	0.0077	54288	2.45e-18
TSH		rs9298749	A	C	-0.0393	0.0064	54288	8.8e-10
TSH		rs9497965	T	C	0.0444	0.0062	54288	9.81e-13
Instrumental variables used in the replication samples
Hypothyroidism(congenital or acquired)	RA (Ishigaki K et al.)	rs10425559	G	A	-0.0649274	0.0108014	115088	1.84e-09
Hypothyroidism(congenital or acquired)		rs10929817	C	T	-0.0665468	0.0108516	115088	8.65e-10
Hypothyroidism(congenital or acquired)		rs1122326	C	A	0.0693804	0.0124633	115088	2.6e-08
Hypothyroidism(congenital or acquired)		rs11255795	A	G	-0.088605	0.0159363	115088	2.7e-08
Hypothyroidism(congenital or acquired)		rs1203924	A	G	0.0793622	0.0131448	115088	1.56e-09
Hypothyroidism(congenital or acquired)		rs12139812	A	G	-0.0749749	0.0136359	115088	3.83e-08
Hypothyroidism(congenital or acquired)		rs12175489	A	G	-0.146365	0.0149129	115088	9.74e-23
Hypothyroidism(congenital or acquired)		rs12482947	C	T	0.0615891	0.010743	115088	9.87e-09
Hypothyroidism(congenital or acquired)		rs12707954	C	T	0.0643662	0.0107118	115088	1.87e-09
Hypothyroidism(congenital or acquired)		rs17008423	T	C	-0.126328	0.0166594	115088	3.38e-14
Hypothyroidism(congenital or acquired)		rs17364832	G	T	0.0739844	0.0115794	115088	1.67e-10
Hypothyroidism(congenital or acquired)		rs191023534	G	A	0.434867	0.0768594	115088	1.53e-08
Hypothyroidism(congenital or acquired)		rs229528	T	C	0.0755161	0.0107542	115088	2.19e-12
Hypothyroidism(congenital or acquired)		rs2412974	T	C	-0.0615731	0.0108123	115088	1.24e-08
Hypothyroidism(congenital or acquired)		rs3008034	C	T	-0.0834336	0.0120365	115088	4.16e-12
Hypothyroidism(congenital or acquired)		rs3088168	C	T	0.0612191	0.0109452	115088	2.23e-08
Hypothyroidism(congenital or acquired)		rs597808	G	A	-0.146814	0.0106685	115088	4.35e-43
Hypothyroidism(congenital or acquired)		rs657718	G	A	0.0643391	0.0106036	115088	1.3e-09
Hypothyroidism(congenital or acquired)		rs6724073	C	T	-0.0678677	0.0109656	115088	6.05e-10
Hypothyroidism(congenital or acquired)		rs7024966	T	G	-0.0731635	0.0125297	115088	5.24e-09
Hypothyroidism(congenital or acquired)		rs7043516	C	A	-0.088827	0.0143986	115088	6.87e-10
Hypothyroidism(congenital or acquired)		rs74302019	T	C	0.0669015	0.0119612	115088	2.23e-08
Hypothyroidism(congenital or acquired)		rs76212790	C	A	-0.125665	0.0226633	115088	2.94e-08
Hypothyroidism(congenital or acquired)		rs76715626	C	T	0.129379	0.021822	115088	3.05e-09
Hypothyroidism(congenital or acquired)		rs78651845	T	G	0.191442	0.0215461	115088	6.38e-19
Hypothyroidism(congenital or acquired)		rs897586	A	G	-0.0658207	0.0114149	115088	8.11e-09
Hypothyroidism(congenital or acquired)		rs9373363	G	A	-0.0650906	0.0111887	115088	5.97e-09
Hypothyroidism(congenital or acquired)		rs9497965	T	C	0.0682016	0.011204	115088	1.15e-09
Hypothyroidism(levothyroxin purchases)	RA (Ishigaki K et al.)	rs10425559	G	A	-0.0664273	0.0108585	114591	9.5e-10
Hypothyroidism(levothyroxin purchases)		rs10929817	C	T	-0.0661914	0.0109087	114591	1.3e-09
Hypothyroidism(levothyroxin purchases)		rs1122326	C	A	0.0710429	0.0125297	114591	1.43e-08
Hypothyroidism(levothyroxin purchases)		rs11255795	A	G	-0.0902958	0.0160251	114591	1.75e-08
Hypothyroidism(levothyroxin purchases)		rs1203924	A	G	0.0782443	0.013214	114591	3.19e-09
Hypothyroidism(levothyroxin purchases)		rs12175489	A	G	-0.146347	0.0149952	114591	1.68e-22
Hypothyroidism(levothyroxin purchases)		rs12482947	C	T	0.0616056	0.0108014	114591	1.17e-08
Hypothyroidism(levothyroxin purchases)		rs12707954	C	T	0.0667982	0.0107715	114591	5.6e-10
Hypothyroidism(levothyroxin purchases)		rs13139654	T	C	0.0606572	0.0109543	114591	3.07e-08
Hypothyroidism(levothyroxin purchases)		rs17008423	T	C	-0.127927	0.0167554	114591	2.26e-14
Hypothyroidism(levothyroxin purchases)		rs191023534	G	A	0.432357	0.0772615	114591	2.19e-08
Hypothyroidism(levothyroxin purchases)		rs229528	T	C	0.0764932	0.0108098	114591	1.48e-12
Hypothyroidism(levothyroxin purchases)		rs2412974	T	C	-0.0609425	0.0108723	114591	2.08e-08
Hypothyroidism(levothyroxin purchases)		rs3088168	C	T	0.0634193	0.0110056	114591	8.29e-09
Hypothyroidism(levothyroxin purchases)		rs657718	G	A	0.0654121	0.0106619	114591	8.51e-10
Hypothyroidism(levothyroxin purchases)		rs6724073	C	T	-0.0695309	0.0110252	114591	2.85e-10
Hypothyroidism(levothyroxin purchases)		rs7024966	T	G	-0.0752292	0.0125993	114591	2.36e-09
Hypothyroidism(levothyroxin purchases)		rs7043516	C	A	-0.0893461	0.0144778	114591	6.77e-10
Hypothyroidism(levothyroxin purchases)		rs74302019	T	C	0.0677868	0.0120282	114591	1.74e-08
Hypothyroidism(levothyroxin purchases)		rs76212790	C	A	-0.127053	0.0227837	114591	2.45e-08
Hypothyroidism(levothyroxin purchases)		rs76715626	C	T	0.125486	0.0219531	114591	1.09e-08
Hypothyroidism(levothyroxin purchases)		rs7861556	G	A	0.0660984	0.012104	114591	4.74e-08
Hypothyroidism(levothyroxin purchases)		rs897586	A	G	-0.0654687	0.0114776	114591	1.17e-08
Hypothyroidism(levothyroxin purchases)		rs9373363	G	A	-0.0670225	0.0112496	114591	2.56e-09
Hypothyroidism(levothyroxin purchases)		rs9497965	T	C	0.0686187	0.0112635	114591	1.11e-09
Hypothyroidism(strict autoimmune)	RA (Ishigaki K et al.)	rs10118880	A	G	-0.0602797	0.00960698	260837	3.51e-10
Hypothyroidism(strict autoimmune)		rs10166287	G	T	-0.103794	0.0144832	260837	7.69e-13
Hypothyroidism(strict autoimmune)		rs10481413	T	C	-0.0498243	0.00870908	260837	1.06e-08
Hypothyroidism(strict autoimmune)		rs10818646	C	T	0.0554328	0.00954935	260837	6.44e-09
Hypothyroidism(strict autoimmune)		rs10910093	T	C	0.0777324	0.0131455	260837	3.35e-09
Hypothyroidism(strict autoimmune)		rs10948107	A	G	-0.0629468	0.0108473	260837	6.52e-09
Hypothyroidism(strict autoimmune)		rs10983920	A	C	-0.10303	0.011844	260837	3.35e-18
Hypothyroidism(strict autoimmune)		rs111352680	A	G	-0.0545085	0.00934053	260837	5.36e-09
Hypothyroidism(strict autoimmune)		rs1122326	C	A	0.0622291	0.010176	260837	9.64e-10
Hypothyroidism(strict autoimmune)		rs11683207	C	T	-0.0584151	0.00971564	260837	1.83e-09
Hypothyroidism(strict autoimmune)		rs11919503	C	T	-0.0617541	0.0112273	260837	3.79e-08
Hypothyroidism(strict autoimmune)		rs1203928	A	G	0.106452	0.0108233	260837	7.93e-23
Hypothyroidism(strict autoimmune)		rs123378	A	G	-0.0488785	0.00888853	260837	3.82e-08
Hypothyroidism(strict autoimmune)		rs12736474	A	G	0.055198	0.0093342	260837	3.35e-09
Hypothyroidism(strict autoimmune)		rs12756019	A	G	-0.0542228	0.00884744	260837	8.86e-10
Hypothyroidism(strict autoimmune)		rs1441172	T	C	-0.055529	0.00940564	260837	3.55e-09
Hypothyroidism(strict autoimmune)		rs1534430	T	C	-0.0574783	0.00877778	260837	5.83e-11
Hypothyroidism(strict autoimmune)		rs2111485	G	A	0.069846	0.00878671	260837	1.88e-15
Hypothyroidism(strict autoimmune)		rs2235544	A	C	-0.048421	0.00869212	260837	2.54e-08
Hypothyroidism(strict autoimmune)		rs229541	A	G	0.0814236	0.00877945	260837	1.79e-20
Hypothyroidism(strict autoimmune)		rs2402240	A	G	0.0890166	0.0112282	260837	2.23e-15
Hypothyroidism(strict autoimmune)		rs2412974	T	C	-0.0499116	0.00882873	260837	1.57e-08
Hypothyroidism(strict autoimmune)		rs2553614	T	G	-0.0549015	0.00865303	260837	2.23e-10
Hypothyroidism(strict autoimmune)		rs2680296	A	C	0.0545448	0.00864517	260837	2.8e-10
Hypothyroidism(strict autoimmune)		rs2928167	G	A	-0.0907797	0.0109769	260837	1.34e-16
Hypothyroidism(strict autoimmune)		rs30233	A	G	-0.0541587	0.00877888	260837	6.86e-10
Hypothyroidism(strict autoimmune)		rs3103991	G	A	0.0562558	0.0100244	260837	2e-08
Hypothyroidism(strict autoimmune)		rs35717611	T	C	0.05146	0.0089477	260837	8.86e-09
Hypothyroidism(strict autoimmune)		rs3946137	G	A	0.04926	0.00903253	260837	4.94e-08
Hypothyroidism(strict autoimmune)		rs4575545	A	G	-0.0880681	0.0095601	260837	3.2e-20
Hypothyroidism(strict autoimmune)		rs4804433	T	G	-0.0784945	0.00930722	260837	3.35e-17
Hypothyroidism(strict autoimmune)		rs494800	G	T	-0.0581006	0.0100781	260837	8.16e-09
Hypothyroidism(strict autoimmune)		rs57652885	T	C	-0.110959	0.019676	260837	1.71e-08
Hypothyroidism(strict autoimmune)		rs61759532	T	C	0.0723469	0.0109782	260837	4.4e-11
Hypothyroidism(strict autoimmune)		rs61916675	G	A	0.0580244	0.00926594	260837	3.8e-10
Hypothyroidism(strict autoimmune)		rs6948739	G	A	0.0521338	0.0093008	260837	2.08e-08
Hypothyroidism(strict autoimmune)		rs7026684	A	G	-0.0531909	0.0091011	260837	5.08e-09
Hypothyroidism(strict autoimmune)		rs713427	C	T	0.0582475	0.0103295	260837	1.71e-08
Hypothyroidism(strict autoimmune)		rs72861081	G	A	0.136757	0.0239343	260837	1.1e-08
Hypothyroidism(strict autoimmune)		rs7320607	A	G	0.083203	0.00941438	260837	9.76e-19
Hypothyroidism(strict autoimmune)		rs75538008	A	G	0.17866	0.0284655	260837	3.47e-10
Hypothyroidism(strict autoimmune)		rs75663797	T	C	0.13019	0.0230795	260837	1.69e-08
Hypothyroidism(strict autoimmune)		rs76169968	A	G	-0.105653	0.0147716	260837	8.53e-13
Hypothyroidism(strict autoimmune)		rs76307396	A	G	0.0981698	0.017819	260837	3.6e-08
Hypothyroidism(strict autoimmune)		rs76653830	T	C	0.0789708	0.0140759	260837	2.02e-08
Hypothyroidism(strict autoimmune)		rs76715626	C	T	0.171218	0.0178536	260837	8.8e-22
Hypothyroidism(strict autoimmune)		rs774121	C	T	-0.065852	0.00990278	260837	2.93e-11
Hypothyroidism(strict autoimmune)		rs794999	G	A	-0.0721642	0.0102088	260837	1.56e-12
Hypothyroidism(strict autoimmune)		rs7972420	G	A	-0.0640006	0.00937626	260837	8.74e-12
Hypothyroidism(strict autoimmune)		rs8006310	G	A	-0.0498584	0.00864875	260837	8.17e-09
Hypothyroidism(strict autoimmune)		rs8193	T	C	0.0610713	0.00903243	260837	1.37e-11
Hypothyroidism(strict autoimmune)		rs897586	A	G	-0.063213	0.00933474	260837	1.27e-11
Hypothyroidism(strict autoimmune)		rs9368359	A	C	-0.0493138	0.00888378	260837	2.84e-08
Hypothyroidism(strict autoimmune)		rs9497965	T	C	0.066258	0.00914751	260837	4.38e-13
Notes: RA: rheumatoid arthritis; Beta: Estimate coefficient; P-value: P-value from GWAS ; SE: standard error of coefficient estimate.
